# Supplementary material for: Rapid development of image analysis research tools: Bridging the gap between researcher and clinician with pyOsiriX
Source: Comput Biol Med. 2016 Feb 1;69:203–12. doi: 10.1016/j.compbiomed.2015.12.002 (PMC4761020; doi:10.1016/j.compbiomed.2015.12.002)
Supplement: Supplementary file 1 — Supplementary material [file mmc1.zip]

Archive with 1 entries (1 files):
- SkeletalSegmentationCT_V2.rtf
